# Supplementary material for: Phentolamine Significantly Enhances Macrolide Antibiotic Antibacterial Activity against MDR Gram-Negative Bacteria
Source: Antibiotics (Basel). 2023 Apr 14;12(4):760. doi: 10.3390/antibiotics12040760 (PMC10135019; doi:10.3390/antibiotics12040760)
Supplement: Supplementary file 1 [file antibiotics-12-00760-s001.zip]

Archive with 1 entries (1 files):
- antibiotics-2304842-supplementary.pdf
